# Supplementary material for: Hematological Ratios Are Associated with Acute Kidney Injury and Mortality in Patients That Present with Suspected Infection at the Emergency Department
Source: J Clin Med. 2022 Feb 16;11(4):1017. doi: 10.3390/jcm11041017 (PMC8874958; doi:10.3390/jcm11041017)
Supplement: Supplementary file 1 [file jcm-11-01017-s001.zip]

Archive with 1 entries (1 files):
- jcm-1530343-supplementary.pdf
